# Supplementary material for: Antibiofilm Properties and Demineralization Suppression in Early Enamel Lesions Using Dental Coating Materials
Source: Antibiotics (Basel). 2024 Jan 22;13(1):106. doi: 10.3390/antibiotics13010106 (PMC10812522; doi:10.3390/antibiotics13010106)
Supplement: Supplementary file 1 [file antibiotics-13-00106-s001.zip]

Archive with 1 entries (1 files):
- antibiotics-2821488-supplementary.pdf
